# Supplementary material for: Taxonomic novelties and phylogenetic insights on Gilliesieae (Allioideae, Amaryllidaceae) from Chile
Source: PhytoKeys. 2026 Jan 29;270:93–117. doi: 10.3897/phytokeys.270.175170 (PMC12877780; doi:10.3897/phytokeys.270.175170)
Supplement: XML Treatment for Miersia nahuelbutensis [file phytokeys.270.175170-treatment1.xml]

<!DOCTYPE tp:taxon-treatment
  PUBLIC "-//TaxonX//DTD Taxonomic Treatment Publishing DTD v0 20100105//EN" "tax-treatment-NSO.dtd">
<tp:taxon-treatment xmlns:tp="http://www.plazi.org/taxpub"><tp:treatment-meta><kwd-group><label>Taxon classification</label><kwd>
                <named-content content-type="kingdom">Plantae</named-content>
              </kwd><kwd>
                <named-content content-type="order">Asparagales</named-content>
              </kwd><kwd>
                <named-content content-type="family">Amaryllidaceae</named-content>
              </kwd></kwd-group><mixed-citation publication-type="journal"><person-group><name><surname>García</surname><given-names>Nicolás</given-names></name><name><surname>Zúñiga-Acevedo</surname><given-names>Paula</given-names></name><name><surname>González</surname><given-names>Matías A.</given-names></name><name><surname>Espinoza</surname><given-names>M. Matías</given-names></name><name><surname>Soto</surname><given-names>Constanza</given-names></name><name><surname>Cisternas-Gallardo</surname><given-names>Benjamín J.</given-names></name></person-group><article-title>Taxonomic novelties and phylogenetic insights on <tp:taxon-name><tp:taxon-name-part taxon-name-part-type="tribe" reg="Gilliesieae">Gilliesieae</tp:taxon-name-part></tp:taxon-name> (<tp:taxon-name><tp:taxon-name-part taxon-name-part-type="subfamily" reg="Allioideae">Allioideae</tp:taxon-name-part></tp:taxon-name>, <tp:taxon-name><tp:taxon-name-part taxon-name-part-type="family" reg="Amaryllidaceae">Amaryllidaceae</tp:taxon-name-part></tp:taxon-name>) from Chile</article-title><source>PhytoKeys</source><day>29</day><month>01</month><year>2026</year><volume>270</volume><fpage>93</fpage><lpage>117</lpage><pub-id pub-id-type="doi">10.3897/phytokeys.270.175170</pub-id></mixed-citation></tp:treatment-meta><tp:nomenclature><tp:taxon-name><object-id xmlns:xlink="http://www.w3.org/1999/xlink" content-type="arpha" xlink:type="simple">C48DE527-22C7-5A31-A760-1ACC0791BD1A</object-id><tp:taxon-name-part taxon-name-part-type="genus" reg="Miersia">Miersia</tp:taxon-name-part> <tp:taxon-name-part taxon-name-part-type="species" reg="nahuelbutensis">nahuelbutensis</tp:taxon-name-part>
                    		<object-id xmlns:xlink="http://www.w3.org/1999/xlink" content-type="ipni" xlink:type="simple">urn:lsid:ipni.org:names:77375740-1</object-id>
                    	</tp:taxon-name><tp:taxon-authority>Nic.García</tp:taxon-authority><tp:taxon-status xmlns:xlink="http://www.w3.org/1999/xlink" xlink:type="simple">sp. nov.</tp:taxon-status><xref ref-type="fig" rid="F3">Figs 3</xref><xref ref-type="fig" rid="F4">, 4</xref></tp:nomenclature><tp:treatment-sec sec-type="Diagnosis"><title>Diagnosis.</title><p><italic><tp:taxon-name><tp:taxon-name-part taxon-name-part-type="genus" reg="Miersia">Miersia</tp:taxon-name-part> <tp:taxon-name-part taxon-name-part-type="species" reg="nahuelbutensis">nahuelbutensis</tp:taxon-name-part></tp:taxon-name></italic> differs from <italic><tp:taxon-name><tp:taxon-name-part taxon-name-part-type="genus" reg="Miersia">Miersia</tp:taxon-name-part> <tp:taxon-name-part taxon-name-part-type="species" reg="chilensis">chilensis</tp:taxon-name-part></tp:taxon-name></italic> Lindl. by its nodding flowers, us/ually with upper tepals and stamens pointing downwards (vs. pointing to the front); upper and lower tepals closer, forming a right angle (vs. tepals wide open); and its longer tepals, 19–20 mm long (vs. shorter tepals, 5–15 mm long).</p><fig id="F3" position="float" orientation="portrait"><object-id xmlns:xlink="http://www.w3.org/1999/xlink" content-type="doi" xlink:type="simple">10.3897/phytokeys.270.175170.figure3</object-id><object-id xmlns:xlink="http://www.w3.org/1999/xlink" content-type="arpha" xlink:type="simple">5869A152-D511-58E1-BC1F-8D33B9757252</object-id><label>Figure 3.</label><caption><p><italic><tp:taxon-name><tp:taxon-name-part taxon-name-part-type="genus" reg="Miersia">Miersia</tp:taxon-name-part> <tp:taxon-name-part taxon-name-part-type="species" reg="nahuelbutensis">nahuelbutensis</tp:taxon-name-part></tp:taxon-name></italic> Nic. García. <bold>A</bold>. Detail of floral appendages and staminal tube; <bold>B</bold>. Frontal view of flower; <bold>C</bold>. Inflorescence; <bold>D</bold>. Lateral view of flowers; <bold>E</bold>. Habit (Lumaco); <bold>F</bold>. Habit (Angol). Photos by Vicente Valdés (<bold>A</bold>, <bold>B</bold>, <bold>C</bold>, <bold>D</bold>) and Nicolás García (<bold>E</bold>, <bold>F</bold>).</p></caption><graphic xmlns:xlink="http://www.w3.org/1999/xlink" xlink:href="phytokeys-270-093_article-175170__-g003.jpg" id="oo_1522493.jpg" position="float" orientation="portrait" xlink:type="simple"><uri content-type="original_file" xlink:type="simple">https://binary.pensoft.net/fig/1522493</uri></graphic></fig><fig id="F4" position="float" orientation="portrait"><object-id xmlns:xlink="http://www.w3.org/1999/xlink" content-type="doi" xlink:type="simple">10.3897/phytokeys.270.175170.figure4</object-id><object-id xmlns:xlink="http://www.w3.org/1999/xlink" content-type="arpha" xlink:type="simple">73583079-6840-533F-8ED5-4898A0ABF213</object-id><label>Figure 4.</label><caption><p><italic><tp:taxon-name><tp:taxon-name-part taxon-name-part-type="genus" reg="Miersia">Miersia</tp:taxon-name-part> <tp:taxon-name-part taxon-name-part-type="species" reg="nahuelbutensis">nahuelbutensis</tp:taxon-name-part></tp:taxon-name></italic> Nic. García. <bold>A</bold>. Habit; <bold>B</bold>. Flower (frontal view); <bold>C</bold>. Tepals; <bold>D</bold>. Staminal tube (lateral view); <bold>E</bold>. Staminal tube (open, internal view); <bold>F</bold>. Staminal tube and floral appendages (frontal view); <bold>G</bold>. Gynoecium. Illustration by Daniel Martínez Piña.</p></caption><graphic xmlns:xlink="http://www.w3.org/1999/xlink" xlink:href="phytokeys-270-093_article-175170__-g004.jpg" id="oo_1522494.jpg" position="float" orientation="portrait" xlink:type="simple"><uri content-type="original_file" xlink:type="simple">https://binary.pensoft.net/fig/1522494</uri></graphic></fig></tp:treatment-sec><tp:treatment-sec sec-type="Type"><title>Type.</title><p>Chile • Región de La Araucanía: Provincia de Malleco, Comuna de Angol, camino a Vegas Blancas, 801 m a.s.l., 11 August 2023, <italic>N. García 6794</italic> (holotype: EIF 18603; isotypes: CONC, SGO).</p></tp:treatment-sec><tp:treatment-sec sec-type="Description"><title>Description.</title><p>Terrestrial herbs. <bold>Bulbs</bold> subglobose to ovoid, external cataphylls light brown, (11–) 15–25 (–33) × 7–17 mm. <bold>Leaves</bold> 2–3 (–4), linear, 10–16 (–28) × 0.1–0.4 cm. <bold>Scapes</bold> 1 (–3), cylindrical, hollow, (57–) 70–115 (–130) × 0.6–1.5 (–2.0) mm. <bold>Spathe</bold> 2-valvate, herbaceous, lanceolate, 10–16 × 4–5 mm, fused on their basal ½ (~ 4–6 mm), whitish to greenish with 8–11 veins inconspicuous or purple spotted. <bold>Inflorescence</bold> a pseudo-umbel with 2–4 strongly zygomorphic flowers; upper tepals usually forming 90° angle with respect to lower tepals, flowers usually nodding with stamens pointing downwards; <bold>pedicels</bold> unequal, 1.5–3.0 (-4) cm long in open flowers, apex curved in a right angle (~ 90°). <bold>Tepals</bold> six, free, membranous, light green to purplish, lanceolate, caudate, straight, <bold>outer</bold> 19–20 × 1.4–1.6 mm, 3–5 acrodromous veins; <bold>inner</bold> 19–20 × 1.0–1.1 mm, three acrodromous veins; on both whorls only the central is well marked and runs throughout the complete length; cauda 0.4–0.5 mm wide, comprising ~ ¹/5–²/5 of the tepal’s length (4–8 mm). <bold>Floral appendages</bold> purplish, flat, <bold>lateral (tepaliferous)</bold> four, bifid, rarely trifid, one pair on each side, with linear to linear-lanceolate segments, distal half curved downwards, attached to the base of inner tepals, 2.5–3.0 × 0.4–0.8 mm, each segment ~ 1.0–2.0 mm long; <bold>upper (staminal)</bold> two, bifid, rarely entire, with lanceolate to short unequal segments, attached to the base of the staminal tube, 2.5–3.5 (–4) × 0.4–0.5 mm. <bold>Stamens</bold> six, filaments 0.4–0.5 mm long, adnate internally to the staminal tube; <bold>staminal tube</bold> urceolate, purplish with three longitudinal folds on its upper side, single longitudinal fold on the lower side, apex entire, papillose, 2.5–3.0 × 1.2–2.0 mm; <bold>anthers</bold> yellow (purple when dry), 0.5 mm long, exerted. <bold>Ovary</bold> superior, spherical to obovoid, 1.5 mm long, trilocular, 12 ovules per locule, biseriate; <bold>style</bold> straight, exerted, 1.3–2.0 mm long; <bold>stigma</bold> capitate, terminal. <bold>Capsules</bold> obovoid to spherical, 3-valved, 12 × 11–14 mm. <bold>Seeds</bold> (immature) obovoid, 2.3 × 1.5 mm, testa coppery, surface vesicular.</p></tp:treatment-sec><tp:treatment-sec sec-type="Distribution and habitat"><title>Distribution and habitat.</title><p><italic><tp:taxon-name><tp:taxon-name-part taxon-name-part-type="genus" reg="Miersia">Miersia</tp:taxon-name-part> <tp:taxon-name-part taxon-name-part-type="species" reg="nahuelbutensis">nahuelbutensis</tp:taxon-name-part></tp:taxon-name></italic> was initially recorded in two localities along the eastern side of the Nahuelbuta coastal mountain range in the Malleco Province (Fig. <xref ref-type="fig" rid="F1">1B</xref>). In both locations it grows in the understory of second-growth forests dominated by <italic><tp:taxon-name><tp:taxon-name-part taxon-name-part-type="genus" reg="Nothofagus">Nothofagus</tp:taxon-name-part> <tp:taxon-name-part taxon-name-part-type="species" reg="obliqua">obliqua</tp:taxon-name-part></tp:taxon-name></italic> (Mirb.) Oerst. (<tp:taxon-name><tp:taxon-name-part taxon-name-part-type="family" reg="Nothofagaceae">Nothofagaceae</tp:taxon-name-part></tp:taxon-name>), on south- to southwest-facing slopes between 100 and 800 m a.s.l. A codominant species shared by both stands is <italic><tp:taxon-name><tp:taxon-name-part taxon-name-part-type="genus" reg="Persea">Persea</tp:taxon-name-part> <tp:taxon-name-part taxon-name-part-type="species" reg="lingue">lingue</tp:taxon-name-part></tp:taxon-name></italic> (Ruiz &amp; Pav.) Nees (<tp:taxon-name><tp:taxon-name-part taxon-name-part-type="family" reg="Lauraceae">Lauraceae</tp:taxon-name-part></tp:taxon-name>); other common co-occurring tree species include <italic><tp:taxon-name><tp:taxon-name-part taxon-name-part-type="genus" reg="Peumus">Peumus</tp:taxon-name-part> <tp:taxon-name-part taxon-name-part-type="species" reg="boldus">boldus</tp:taxon-name-part></tp:taxon-name></italic> Molina (<tp:taxon-name><tp:taxon-name-part taxon-name-part-type="family" reg="Monimiaceae">Monimiaceae</tp:taxon-name-part></tp:taxon-name>) and <italic><tp:taxon-name><tp:taxon-name-part taxon-name-part-type="genus" reg="Cryptocarya">Cryptocarya</tp:taxon-name-part> <tp:taxon-name-part taxon-name-part-type="species" reg="alba">alba</tp:taxon-name-part></tp:taxon-name></italic> (Molina) Looser (<tp:taxon-name><tp:taxon-name-part taxon-name-part-type="family" reg="Lauraceae">Lauraceae</tp:taxon-name-part></tp:taxon-name>) in Lumaco, <italic><tp:taxon-name><tp:taxon-name-part taxon-name-part-type="genus" reg="Gevuina">Gevuina</tp:taxon-name-part> <tp:taxon-name-part taxon-name-part-type="species" reg="avellana">avellana</tp:taxon-name-part></tp:taxon-name></italic> Molina and <italic><tp:taxon-name><tp:taxon-name-part taxon-name-part-type="genus" reg="Lomatia">Lomatia</tp:taxon-name-part> <tp:taxon-name-part taxon-name-part-type="species" reg="hirsuta">hirsuta</tp:taxon-name-part></tp:taxon-name></italic> (Lam.) Diels (both <tp:taxon-name><tp:taxon-name-part taxon-name-part-type="family" reg="Proteaceae">Proteaceae</tp:taxon-name-part></tp:taxon-name>) in Angol. During the final writing stage of this manuscript, <italic><tp:taxon-name><tp:taxon-name-part taxon-name-part-type="genus" reg="Miersia">M.</tp:taxon-name-part> <tp:taxon-name-part taxon-name-part-type="species" reg="nahuelbutensis">nahuelbutensis</tp:taxon-name-part></tp:taxon-name></italic> was recorded 100 km north of Angol, close to Florida in the Province of Concepción, Biobío Region, approximately 40 km north of the Biobío River (Fig. <xref ref-type="fig" rid="F1">1B</xref>), also in a shady forest fragment dominated by <italic><tp:taxon-name><tp:taxon-name-part taxon-name-part-type="genus" reg="Nothofagus">Nothofagus</tp:taxon-name-part> <tp:taxon-name-part taxon-name-part-type="species" reg="obliqua">obliqua</tp:taxon-name-part></tp:taxon-name></italic>.</p></tp:treatment-sec><tp:treatment-sec sec-type="Phenology"><title>Phenology.</title><p>This species has been seen flowering between July and August. Fruits have been recorded during October.</p></tp:treatment-sec><tp:treatment-sec sec-type="Etymology"><title>Etymology.</title><p>The specific epithet refers to the coastal mountain range known as <italic>Cordillera de Nahuelbuta</italic>, where this species was first recorded.</p></tp:treatment-sec><tp:treatment-sec sec-type="Vernacular name"><title>Vernacular name.</title><p>Although no popular common name is known for <italic><tp:taxon-name><tp:taxon-name-part taxon-name-part-type="genus" reg="Miersia">Miersia</tp:taxon-name-part> <tp:taxon-name-part taxon-name-part-type="species" reg="nahuelbutensis">nahuelbutensis</tp:taxon-name-part></tp:taxon-name></italic>, we propose to name it “<italic>hadita de Nahuelbuta</italic>,” which means Nahuelbuta’s little fairy.</p></tp:treatment-sec><tp:treatment-sec sec-type="Conservation status"><title>Conservation status.</title><p><italic><tp:taxon-name><tp:taxon-name-part taxon-name-part-type="genus" reg="Miersia">Miersia</tp:taxon-name-part> <tp:taxon-name-part taxon-name-part-type="species" reg="nahuelbutensis">nahuelbutensis</tp:taxon-name-part></tp:taxon-name></italic> can be considered Endangered (<abbrev xmlns:xlink="http://www.w3.org/1999/xlink" xlink:title="Endangered" xlink:type="simple">EN</abbrev>) according to criteria B1ab(iii). It has been recorded in four locations, with an estimated <abbrev xmlns:xlink="http://www.w3.org/1999/xlink" xlink:title="extent of occurrence" xlink:type="simple">EOO</abbrev> of 836.6 km<sup>2</sup> (&lt; 5,000 km<sup>2</sup>) and <abbrev xmlns:xlink="http://www.w3.org/1999/xlink" xlink:title="area of occupancy" xlink:type="simple">AOO</abbrev> of 16 km<sup>2</sup>. In addition, it inhabits a forest type (i.e., P47. Bosque caducifolio mediterráneo interior de <italic><tp:taxon-name><tp:taxon-name-part taxon-name-part-type="genus" reg="Nothofagus">Nothofagus</tp:taxon-name-part> <tp:taxon-name-part taxon-name-part-type="species" reg="obliqua">obliqua</tp:taxon-name-part></tp:taxon-name></italic> – <italic><tp:taxon-name><tp:taxon-name-part taxon-name-part-type="genus" reg="Cryptocarya">Cryptocarya</tp:taxon-name-part> <tp:taxon-name-part taxon-name-part-type="species" reg="alba">alba</tp:taxon-name-part></tp:taxon-name></italic>) that has been replaced at least in 79.9% of its original area by agriculture and forestry plantations of <italic><tp:taxon-name><tp:taxon-name-part taxon-name-part-type="genus" reg="Pinus">Pinus</tp:taxon-name-part> <tp:taxon-name-part taxon-name-part-type="species" reg="radiata">radiata</tp:taxon-name-part></tp:taxon-name></italic> D. Don and <italic><tp:taxon-name><tp:taxon-name-part taxon-name-part-type="genus" reg="Eucalyptus">Eucalyptus</tp:taxon-name-part> <tp:taxon-name-part taxon-name-part-type="species" reg="globulus">globulus</tp:taxon-name-part></tp:taxon-name></italic> Labill. that is considered a Critically Endangered vegetation belt in Chile (<xref ref-type="bibr" rid="B16">Luebert and Pliscoff 2017</xref>).</p></tp:treatment-sec><tp:treatment-sec sec-type="Additional specimens examined (paratypes)"><title>Additional specimens examined (paratypes).</title><p><bold>Chile</bold> • <bold>Región de La Araucanía</bold>: Provincia de Malleco, Comuna de Angol, camino a Vegas Blancas, 801 m a.s.l., 22 October 2018, <italic>N. García 5295</italic> (EIF 15159); • Parque Junquillar, 304 m a.s.l., 16 August 2025, <italic>A. Cádiz-Véliz 1370</italic> (CONC, EIF); • Comuna de Lumaco, camino a Capitán Pastene, 119 m a.s.l., 11 August 2023, <italic>N. García 6792</italic> (EIF, CONC, SGO).</p></tp:treatment-sec><tp:treatment-sec sec-type="Unvouchered observations"><title>Unvouchered observations.</title><p><bold>Chile. Región del Biobío</bold>: Provincia de Concepción, Comuna de Florida, Parque Coyanmahuida, 240 m a.s.l., 23 August 2025, observation by Mauricio Aguirre-Díaz (<ext-link xmlns:xlink="http://www.w3.org/1999/xlink" xlink:href="https://inaturalist.mma.gob.cl/observations/308565645" ext-link-type="uri" xlink:type="simple">https://inaturalist.mma.gob.cl/observations/308565645</ext-link>).</p></tp:treatment-sec><tp:treatment-sec><!--Section generated to contain objects referenced in tp:taxon-treatment.--><fig id="F1" position="float" orientation="portrait"><object-id xmlns:xlink="http://www.w3.org/1999/xlink" content-type="doi" xlink:type="simple">10.3897/phytokeys.270.175170.figure1</object-id><object-id xmlns:xlink="http://www.w3.org/1999/xlink" content-type="arpha" xlink:type="simple">4A062DF8-2F60-5397-A13C-2BFCFE9D651D</object-id><label>Figure 1.</label><caption><p>Distribution of new <tp:taxon-name><tp:taxon-name-part taxon-name-part-type="tribe" reg="Gilliesieae">Gilliesieae</tp:taxon-name-part></tp:taxon-name> species. <bold>A</bold>. <italic><tp:taxon-name><tp:taxon-name-part taxon-name-part-type="genus" reg="Miersia">Miersia</tp:taxon-name-part> <tp:taxon-name-part taxon-name-part-type="species" reg="subandina">subandina</tp:taxon-name-part></tp:taxon-name></italic> (orange triangles), <italic><tp:taxon-name><tp:taxon-name-part taxon-name-part-type="genus" reg="Gilliesia">Gilliesia</tp:taxon-name-part> <tp:taxon-name-part taxon-name-part-type="species" reg="reflexa">reflexa</tp:taxon-name-part></tp:taxon-name></italic> (red triangles), and <italic><tp:taxon-name><tp:taxon-name-part taxon-name-part-type="genus" reg="Gilliesia">G.</tp:taxon-name-part> <tp:taxon-name-part taxon-name-part-type="species" reg="taguataguensis">taguataguensis</tp:taxon-name-part></tp:taxon-name></italic> (green triangles); <bold>B</bold>. <italic><tp:taxon-name><tp:taxon-name-part taxon-name-part-type="genus" reg="Miersia">Miersia</tp:taxon-name-part> <tp:taxon-name-part taxon-name-part-type="species" reg="nahuelbutensis">nahuelbutensis</tp:taxon-name-part></tp:taxon-name></italic> (purple triangles).</p></caption><graphic xmlns:xlink="http://www.w3.org/1999/xlink" xlink:href="phytokeys-270-093_article-175170__-g001.jpg" id="oo_1522491.jpg" position="float" orientation="portrait" xlink:type="simple"><uri content-type="original_file" xlink:type="simple">https://binary.pensoft.net/fig/1522491</uri></graphic></fig></tp:treatment-sec><ref-list><ref id="B16"><mixed-citation xmlns:xlink="http://www.w3.org/1999/xlink" xlink:type="simple">Luebert F, Pliscoff P (2017) Sinopsis bioclimática y vegetacional de Chile. 2ª edición. Editorial Universitaria. Santiago, Chile, 381 pp. <ext-link xlink:href="https://repositorio.uchile.cl/handle/2250/181641" ext-link-type="uri" xlink:type="simple">https://repositorio.uchile.cl/handle/2250/181641</ext-link></mixed-citation></ref></ref-list></tp:taxon-treatment>
