# Supplementary material for: Taxonomic novelties and phylogenetic insights on Gilliesieae (Allioideae, Amaryllidaceae) from Chile
Source: PhytoKeys. 2026 Jan 29;270:93–117. doi: 10.3897/phytokeys.270.175170 (PMC12877780; doi:10.3897/phytokeys.270.175170)
Supplement: XML Treatment for Miersia subandina [file phytokeys.270.175170-treatment2.xml]

<!DOCTYPE tp:taxon-treatment
  PUBLIC "-//TaxonX//DTD Taxonomic Treatment Publishing DTD v0 20100105//EN" "tax-treatment-NSO.dtd">
<tp:taxon-treatment xmlns:tp="http://www.plazi.org/taxpub"><tp:treatment-meta><kwd-group><label>Taxon classification</label><kwd>
                <named-content content-type="kingdom">Plantae</named-content>
              </kwd><kwd>
                <named-content content-type="order">Asparagales</named-content>
              </kwd><kwd>
                <named-content content-type="family">Amaryllidaceae</named-content>
              </kwd></kwd-group><mixed-citation publication-type="journal"><person-group><name><surname>García</surname><given-names>Nicolás</given-names></name><name><surname>Zúñiga-Acevedo</surname><given-names>Paula</given-names></name><name><surname>González</surname><given-names>Matías A.</given-names></name><name><surname>Espinoza</surname><given-names>M. Matías</given-names></name><name><surname>Soto</surname><given-names>Constanza</given-names></name><name><surname>Cisternas-Gallardo</surname><given-names>Benjamín J.</given-names></name></person-group><article-title>Taxonomic novelties and phylogenetic insights on <tp:taxon-name><tp:taxon-name-part taxon-name-part-type="tribe" reg="Gilliesieae">Gilliesieae</tp:taxon-name-part></tp:taxon-name> (<tp:taxon-name><tp:taxon-name-part taxon-name-part-type="subfamily" reg="Allioideae">Allioideae</tp:taxon-name-part></tp:taxon-name>, <tp:taxon-name><tp:taxon-name-part taxon-name-part-type="family" reg="Amaryllidaceae">Amaryllidaceae</tp:taxon-name-part></tp:taxon-name>) from Chile</article-title><source>PhytoKeys</source><day>29</day><month>01</month><year>2026</year><volume>270</volume><fpage>93</fpage><lpage>117</lpage><pub-id pub-id-type="doi">10.3897/phytokeys.270.175170</pub-id></mixed-citation></tp:treatment-meta><tp:nomenclature><tp:taxon-name><object-id xmlns:xlink="http://www.w3.org/1999/xlink" content-type="arpha" xlink:type="simple">17414082-16F9-5F87-9F2E-48E02C20D242</object-id><tp:taxon-name-part taxon-name-part-type="genus" reg="Miersia">Miersia</tp:taxon-name-part> <tp:taxon-name-part taxon-name-part-type="species" reg="subandina">subandina</tp:taxon-name-part>
                    		<object-id xmlns:xlink="http://www.w3.org/1999/xlink" content-type="ipni" xlink:type="simple">urn:lsid:ipni.org:names:77375741-1</object-id>
                    	</tp:taxon-name><tp:taxon-authority>P.Zúñiga &amp; Nic.García</tp:taxon-authority><tp:taxon-status xmlns:xlink="http://www.w3.org/1999/xlink" xlink:type="simple">sp. nov.</tp:taxon-status><xref ref-type="fig" rid="F5">Figs 5</xref><xref ref-type="fig" rid="F6">, 6</xref></tp:nomenclature><tp:treatment-sec sec-type="Diagnosis"><title>Diagnosis.</title><p><italic><tp:taxon-name><tp:taxon-name-part taxon-name-part-type="genus" reg="Miersia">Miersia</tp:taxon-name-part> <tp:taxon-name-part taxon-name-part-type="species" reg="subandina">subandina</tp:taxon-name-part></tp:taxon-name></italic> differs from <italic><tp:taxon-name><tp:taxon-name-part taxon-name-part-type="genus" reg="Miersia">Miersia</tp:taxon-name-part> <tp:taxon-name-part taxon-name-part-type="species" reg="humilis">humilis</tp:taxon-name-part></tp:taxon-name></italic> (Phil.) M.F.Fay &amp; Christenh. by a capitate stigma (vs. trilobed stigma), six awl-shaped, rarely flat and bifid, floral appendages (vs. floral appendages absent), and a conical staminal tube (vs. staminal filaments fused in their basal half and covering the ovary, but not forming a conical or urceolate tube).</p><fig id="F5" position="float" orientation="portrait"><object-id xmlns:xlink="http://www.w3.org/1999/xlink" content-type="doi" xlink:type="simple">10.3897/phytokeys.270.175170.figure5</object-id><object-id xmlns:xlink="http://www.w3.org/1999/xlink" content-type="arpha" xlink:type="simple">F0EC381C-077E-5BE5-9AD4-AB0C2FC91052</object-id><label>Figure 5.</label><caption><p><italic><tp:taxon-name><tp:taxon-name-part taxon-name-part-type="genus" reg="Miersia">Miersia</tp:taxon-name-part> <tp:taxon-name-part taxon-name-part-type="species" reg="subandina">subandina</tp:taxon-name-part></tp:taxon-name></italic> P. Zuñiga &amp; Nic. García. <bold>A</bold>. Flowers; <bold>B</bold>. Detail of staminal tube surrounded by bifid appendages; <bold>C</bold>. Lateral view of flower; <bold>D</bold>. Frontal view of flower; <bold>E</bold>. Habitat; <bold>F</bold>. Habit. Photos by Matías González (<bold>A</bold>, <bold>B</bold>, <bold>E</bold>) and Constanza Soto (<bold>C</bold>, <bold>D</bold>, <bold>F</bold>).</p></caption><graphic xmlns:xlink="http://www.w3.org/1999/xlink" xlink:href="phytokeys-270-093_article-175170__-g005.jpg" id="oo_1522495.jpg" position="float" orientation="portrait" xlink:type="simple"><uri content-type="original_file" xlink:type="simple">https://binary.pensoft.net/fig/1522495</uri></graphic></fig><fig id="F6" position="float" orientation="portrait"><object-id xmlns:xlink="http://www.w3.org/1999/xlink" content-type="doi" xlink:type="simple">10.3897/phytokeys.270.175170.figure6</object-id><object-id xmlns:xlink="http://www.w3.org/1999/xlink" content-type="arpha" xlink:type="simple">C9EC63E8-6CC6-5690-A462-5B190C79D9BF</object-id><label>Figure 6.</label><caption><p><italic><tp:taxon-name><tp:taxon-name-part taxon-name-part-type="genus" reg="Miersia">Miersia</tp:taxon-name-part> <tp:taxon-name-part taxon-name-part-type="species" reg="subandina">subandina</tp:taxon-name-part></tp:taxon-name></italic> P. Zuñiga &amp; Nic. García. <bold>A</bold>. Habit; <bold>B</bold>. Tepals; <bold>C</bold>. Staminal tube and floral appendages (lateral view); <bold>D</bold>. Flower (frontal view). Illustration by Daniel Martínez Piña.</p></caption><graphic xmlns:xlink="http://www.w3.org/1999/xlink" xlink:href="phytokeys-270-093_article-175170__-g006.jpg" id="oo_1522496.jpg" position="float" orientation="portrait" xlink:type="simple"><uri content-type="original_file" xlink:type="simple">https://binary.pensoft.net/fig/1522496</uri></graphic></fig></tp:treatment-sec><tp:treatment-sec sec-type="Type"><title>Type.</title><p>Chile • Región del General Libertador Bernardo O’Higgins: Provincia de Colchagua, Comuna de San Fernando, estero Antivero, sector Los Alpes, 713 m a.s.l., 26 August 2025, <italic>N. García, P. Zuñiga, L. Santilli, M.A. González, M.M. Espinoza &amp; N. Cáceres 7696</italic> (holotype: EIF 18604; isotypes: CONC, SGO).</p></tp:treatment-sec><tp:treatment-sec sec-type="Description"><title>Description.</title><p>Terrestrial saxicolous herbs. <bold>Bulbs</bold> ovoid, external cataphylls light brown, 13–25 × 5–14 mm. <bold>Leaves</bold> 2–3, linear, 12–24 × 0.1–0.3 cm. <bold>Scapes</bold> 1–2, cylindrical, hollow, 35–80 × 0.6–2.0 mm. <bold>Spathe</bold> 2-valvate, herbaceous, lanceolate, 9–16 × 3–4 mm, fused on their basal ½ (~ 4 mm), whitish to greenish with 4–8 veins inconspicuous or purple spotted. <bold>Inflorescence</bold> a pseudo-umbel with 2–4 zygomorphic flowers; <bold>pedicels</bold> unequal, 1.0–1.8 cm long in open flowers, apex straight to slightly curved. <bold>Tepals</bold> six, free, membranous, purplish with whitish base, lanceolate, caudate, straight, <bold>outer</bold> 21–25 (–28) × 4–6 mm, 7–9 acrodromous veins; <bold>inner</bold> 22–25 × 3–4 mm, five acrodromous veins; on both whorls only the central vein is well marked and runs throughout the complete length; cauda 0.4–0.5 mm wide, comprising ~ ½–²/3 of the tepal’s length (12–15 mm); tips curled, especially in bud. <bold>Floral appendages</bold> whitish, usually simple, rarely bifid, awl-shaped, <bold>lateral (tepaliferous)</bold> four, one pair on each side, attached to the base of inner tepals, 0.2–0.7 mm; <bold>upper (staminal)</bold> two, attached to the base of the staminal tube, 0.5–1.1 mm long, tip sometimes purplish. <bold>Stamens</bold> six, filaments 0.7–1.1 mm long, triangular base, born in apical to subapical position from the staminal tube; <bold>staminal tube</bold> conical, sometimes with six longitudinal rounded folds, whitish throughout or with purplish lower half, apex erose and contiguous to filaments, papillose, 1.5–2.0 × 2.5–3.0 mm; <bold>anthers</bold> yellow (purple when dry), 0.3 mm long. <bold>Ovary</bold> superior, obovoid to oblong, 0.8–1.2 mm long, trilocular, 7–10 ovules per locule, biseriate; <bold>style</bold> straight, exerted, 0.7–1.4 mm long; <bold>stigma</bold> capitate, terminal. <bold>Capsules</bold> obovoid to spherical, 3-valved, 4–6 mm long. <bold>Seeds</bold> obovoid, beaked, 2.0–2.5 × 1.5–2.0 mm, testa brownish, surface vesicular to densely foveate.</p></tp:treatment-sec><tp:treatment-sec sec-type="Distribution and habitat"><title>Distribution and habitat.</title><p><italic><tp:taxon-name><tp:taxon-name-part taxon-name-part-type="genus" reg="Miersia">Miersia</tp:taxon-name-part> <tp:taxon-name-part taxon-name-part-type="species" reg="subandina">subandina</tp:taxon-name-part></tp:taxon-name></italic> inhabits the foothills of the main Andes mountains in the Libertador General Bernardo O’Higgins Region. To date, it has been recorded in two localities of the San Fernando and Rengo municipalities, close to the Antivero and Claro rivers, respectively (Fig. <xref ref-type="fig" rid="F1">1A</xref>). In both locations it grows within shady, south-oriented slopes covered by sclerophyllous forest, in rocky outcrops between 650 and 750 m a.s.l. The main woody species in both locations are <italic><tp:taxon-name><tp:taxon-name-part taxon-name-part-type="genus" reg="Peumus">Peumus</tp:taxon-name-part> <tp:taxon-name-part taxon-name-part-type="species" reg="boldus">boldus</tp:taxon-name-part></tp:taxon-name></italic> (<tp:taxon-name><tp:taxon-name-part taxon-name-part-type="family" reg="Monimiaceae">Monimiaceae</tp:taxon-name-part></tp:taxon-name>), <italic><tp:taxon-name><tp:taxon-name-part taxon-name-part-type="genus" reg="Cryptocarya">Cryptocarya</tp:taxon-name-part> <tp:taxon-name-part taxon-name-part-type="species" reg="alba">alba</tp:taxon-name-part></tp:taxon-name></italic> (<tp:taxon-name><tp:taxon-name-part taxon-name-part-type="family" reg="Lauraceae">Lauraceae</tp:taxon-name-part></tp:taxon-name>), and <italic><tp:taxon-name><tp:taxon-name-part taxon-name-part-type="genus" reg="Sophora">Sophora</tp:taxon-name-part> <tp:taxon-name-part taxon-name-part-type="species" reg="macrocarpa">macrocarpa</tp:taxon-name-part></tp:taxon-name></italic> Sm. (<tp:taxon-name><tp:taxon-name-part taxon-name-part-type="family" reg="Fabaceae">Fabaceae</tp:taxon-name-part></tp:taxon-name>).</p></tp:treatment-sec><tp:treatment-sec sec-type="Phenology"><title>Phenology.</title><p>This species has been recorded in flower between August and September. Fruits have been found during September.</p></tp:treatment-sec><tp:treatment-sec sec-type="Etymology"><title>Etymology.</title><p>The specific epithet refers to the low foothills of the main Andes mountain range, which correspond to the geographical position where this species has been recorded to date.</p></tp:treatment-sec><tp:treatment-sec sec-type="Vernacular name"><title>Vernacular name.</title><p>Although no popular common name is known for <italic><tp:taxon-name><tp:taxon-name-part taxon-name-part-type="genus" reg="Miersia">Miersia</tp:taxon-name-part> <tp:taxon-name-part taxon-name-part-type="species" reg="subandina">subandina</tp:taxon-name-part></tp:taxon-name></italic>, we propose to name it “<italic>Estrella de los Andes</italic>,” which means Star of the Andes. The name evokes its flowers resembling a star and refers to the fact that this is the only <italic><tp:taxon-name><tp:taxon-name-part taxon-name-part-type="genus" reg="Miersia">Miersia</tp:taxon-name-part></tp:taxon-name></italic> species known to be restricted to the principal Andes mountain range and not found in the Coastal range and/or closer to the sea.</p></tp:treatment-sec><tp:treatment-sec sec-type="Conservation status"><title>Conservation status.</title><p><italic><tp:taxon-name><tp:taxon-name-part taxon-name-part-type="genus" reg="Miersia">Miersia</tp:taxon-name-part> <tp:taxon-name-part taxon-name-part-type="species" reg="subandina">subandina</tp:taxon-name-part></tp:taxon-name></italic> can be considered Endangered (<abbrev xmlns:xlink="http://www.w3.org/1999/xlink" xlink:title="Endangered" xlink:type="simple">EN</abbrev>) according to criteria B2ab(iii), because its area of occupancy <abbrev xmlns:xlink="http://www.w3.org/1999/xlink" xlink:title="area of occupancy" xlink:type="simple">AOO</abbrev> is &lt; 500 km<sup>2</sup>, with an estimate of 6,540 m<sup>2</sup> (~ 0.007 km<sup>2</sup>) considering both populations. Perturbations of the known populations have been observed due to road maintenance and cattle transiting across the steep slopes it inhabits. In addition, central Chile in general is at risk of forest fires.</p></tp:treatment-sec><tp:treatment-sec sec-type="Additional specimens examined (paratypes)"><title>Additional specimens examined (paratypes).</title><p><bold>Chile</bold> • <bold>Región del General Libertador Bernardo O’Higgins</bold>: Provincia de Cachapoal, Comuna de Rengo, Las Nieves, 622 m a.s.l., 2 September 2024, <italic>B.J. Cisternas, M.A. Gonzalez &amp; M. Contreras 41</italic> (EIF); • Provincia de Colchagua, Comuna de San Fernando, sector Los Alpes, Agua Buena, 700 m a.s.l., 10 August 2024, <italic>P. Zuñiga, C. Soto, M.A. Gonzalez &amp; B.J. Cisternas 39</italic> (EIF); • 2 September 2024, <italic>B.J. Cisternas, M.A. Gonzalez &amp; M. Contreras 40</italic> (EIF).</p></tp:treatment-sec><tp:treatment-sec><!--Section generated to contain objects referenced in tp:taxon-treatment.--><fig id="F1" position="float" orientation="portrait"><object-id xmlns:xlink="http://www.w3.org/1999/xlink" content-type="doi" xlink:type="simple">10.3897/phytokeys.270.175170.figure1</object-id><object-id xmlns:xlink="http://www.w3.org/1999/xlink" content-type="arpha" xlink:type="simple">4A062DF8-2F60-5397-A13C-2BFCFE9D651D</object-id><label>Figure 1.</label><caption><p>Distribution of new <tp:taxon-name><tp:taxon-name-part taxon-name-part-type="tribe" reg="Gilliesieae">Gilliesieae</tp:taxon-name-part></tp:taxon-name> species. <bold>A</bold>. <italic><tp:taxon-name><tp:taxon-name-part taxon-name-part-type="genus" reg="Miersia">Miersia</tp:taxon-name-part> <tp:taxon-name-part taxon-name-part-type="species" reg="subandina">subandina</tp:taxon-name-part></tp:taxon-name></italic> (orange triangles), <italic><tp:taxon-name><tp:taxon-name-part taxon-name-part-type="genus" reg="Gilliesia">Gilliesia</tp:taxon-name-part> <tp:taxon-name-part taxon-name-part-type="species" reg="reflexa">reflexa</tp:taxon-name-part></tp:taxon-name></italic> (red triangles), and <italic><tp:taxon-name><tp:taxon-name-part taxon-name-part-type="genus" reg="Gilliesia">G.</tp:taxon-name-part> <tp:taxon-name-part taxon-name-part-type="species" reg="taguataguensis">taguataguensis</tp:taxon-name-part></tp:taxon-name></italic> (green triangles); <bold>B</bold>. <italic><tp:taxon-name><tp:taxon-name-part taxon-name-part-type="genus" reg="Miersia">Miersia</tp:taxon-name-part> <tp:taxon-name-part taxon-name-part-type="species" reg="nahuelbutensis">nahuelbutensis</tp:taxon-name-part></tp:taxon-name></italic> (purple triangles).</p></caption><graphic xmlns:xlink="http://www.w3.org/1999/xlink" xlink:href="phytokeys-270-093_article-175170__-g001.jpg" id="oo_1522491.jpg" position="float" orientation="portrait" xlink:type="simple"><uri content-type="original_file" xlink:type="simple">https://binary.pensoft.net/fig/1522491</uri></graphic></fig></tp:treatment-sec></tp:taxon-treatment>
