# Supplementary material for: Taxonomic novelties and phylogenetic insights on Gilliesieae (Allioideae, Amaryllidaceae) from Chile
Source: PhytoKeys. 2026 Jan 29;270:93–117. doi: 10.3897/phytokeys.270.175170 (PMC12877780; doi:10.3897/phytokeys.270.175170)
Supplement: XML Treatment for Gilliesia reflexa [file phytokeys.270.175170-treatment3.xml]

<!DOCTYPE tp:taxon-treatment
  PUBLIC "-//TaxonX//DTD Taxonomic Treatment Publishing DTD v0 20100105//EN" "tax-treatment-NSO.dtd">
<tp:taxon-treatment xmlns:tp="http://www.plazi.org/taxpub"><tp:treatment-meta><kwd-group><label>Taxon classification</label><kwd>
                <named-content content-type="kingdom">Plantae</named-content>
              </kwd><kwd>
                <named-content content-type="order">Ephemeroptera</named-content>
              </kwd><kwd>
                <named-content content-type="family">Leptophlebiidae</named-content>
              </kwd></kwd-group><mixed-citation publication-type="journal"><person-group><name><surname>García</surname><given-names>Nicolás</given-names></name><name><surname>Zúñiga-Acevedo</surname><given-names>Paula</given-names></name><name><surname>González</surname><given-names>Matías A.</given-names></name><name><surname>Espinoza</surname><given-names>M. Matías</given-names></name><name><surname>Soto</surname><given-names>Constanza</given-names></name><name><surname>Cisternas-Gallardo</surname><given-names>Benjamín J.</given-names></name></person-group><article-title>Taxonomic novelties and phylogenetic insights on <tp:taxon-name><tp:taxon-name-part taxon-name-part-type="tribe" reg="Gilliesieae">Gilliesieae</tp:taxon-name-part></tp:taxon-name> (<tp:taxon-name><tp:taxon-name-part taxon-name-part-type="subfamily" reg="Allioideae">Allioideae</tp:taxon-name-part></tp:taxon-name>, <tp:taxon-name><tp:taxon-name-part taxon-name-part-type="family" reg="Amaryllidaceae">Amaryllidaceae</tp:taxon-name-part></tp:taxon-name>) from Chile</article-title><source>PhytoKeys</source><day>29</day><month>01</month><year>2026</year><volume>270</volume><fpage>93</fpage><lpage>117</lpage><pub-id pub-id-type="doi">10.3897/phytokeys.270.175170</pub-id></mixed-citation></tp:treatment-meta><tp:nomenclature><tp:taxon-name><object-id xmlns:xlink="http://www.w3.org/1999/xlink" content-type="arpha" xlink:type="simple">7FF325D5-D9E2-5E3C-8B60-E50899C46D00</object-id><tp:taxon-name-part taxon-name-part-type="genus" reg="Gilliesia">Gilliesia</tp:taxon-name-part> <tp:taxon-name-part taxon-name-part-type="species" reg="reflexa">reflexa</tp:taxon-name-part>
                    		<object-id xmlns:xlink="http://www.w3.org/1999/xlink" content-type="ipni" xlink:type="simple">urn:lsid:ipni.org:names:77375742-1</object-id>
                    	</tp:taxon-name><tp:taxon-authority>M.A.Gonz. &amp; Nic.García</tp:taxon-authority><tp:taxon-status xmlns:xlink="http://www.w3.org/1999/xlink" xlink:type="simple">sp. nov.</tp:taxon-status><xref ref-type="fig" rid="F7">Figs 7</xref><xref ref-type="fig" rid="F8">, 8</xref></tp:nomenclature><tp:treatment-sec sec-type="Diagnosis"><title>Diagnosis.</title><p><italic><tp:taxon-name><tp:taxon-name-part taxon-name-part-type="genus" reg="Gilliesia">Gilliesia</tp:taxon-name-part> <tp:taxon-name-part taxon-name-part-type="species" reg="reflexa">reflexa</tp:taxon-name-part></tp:taxon-name></italic> differs from <italic><tp:taxon-name><tp:taxon-name-part taxon-name-part-type="genus" reg="Gilliesia">Gilliesia</tp:taxon-name-part> <tp:taxon-name-part taxon-name-part-type="species" reg="atropurpurea">atropurpurea</tp:taxon-name-part></tp:taxon-name></italic> (Phil.) M.F. Fay &amp; Christenh. by its shorter tepals, 6–10 mm long (vs. (9–)12–25 mm long), and tepals usually strongly reflexed from the base (vs. usually straight or reflexed at tips, sometimes inner tepals reflexed from base).</p><fig id="F7" position="float" orientation="portrait"><object-id xmlns:xlink="http://www.w3.org/1999/xlink" content-type="doi" xlink:type="simple">10.3897/phytokeys.270.175170.figure7</object-id><object-id xmlns:xlink="http://www.w3.org/1999/xlink" content-type="arpha" xlink:type="simple">04CD96A4-3B1A-5C55-91D5-112F6BCE59B8</object-id><label>Figure 7.</label><caption><p><italic><tp:taxon-name><tp:taxon-name-part taxon-name-part-type="genus" reg="Gilliesia">Gilliesia</tp:taxon-name-part> <tp:taxon-name-part taxon-name-part-type="species" reg="reflexa">reflexa</tp:taxon-name-part></tp:taxon-name></italic> M.A. Gonz. &amp; Nic. García. <bold>A</bold>. Frontal view of flower; <bold>B</bold>. Lateral view of flower; <bold>C</bold>. Immature fruit and persistent tepals; <bold>D</bold>. Inflorescence; <bold>E</bold>. Habitat; <bold>F</bold>. Habit. Photos by Vicente Valdés (<bold>A</bold>, <bold>B</bold>, <bold>D</bold>), Matías González (<bold>C</bold>), and Christofer Olea (<bold>E</bold>, <bold>F</bold>).</p></caption><graphic xmlns:xlink="http://www.w3.org/1999/xlink" xlink:href="phytokeys-270-093_article-175170__-g007.jpg" id="oo_1522497.jpg" position="float" orientation="portrait" xlink:type="simple"><uri content-type="original_file" xlink:type="simple">https://binary.pensoft.net/fig/1522497</uri></graphic></fig><fig id="F8" position="float" orientation="portrait"><object-id xmlns:xlink="http://www.w3.org/1999/xlink" content-type="doi" xlink:type="simple">10.3897/phytokeys.270.175170.figure8</object-id><object-id xmlns:xlink="http://www.w3.org/1999/xlink" content-type="arpha" xlink:type="simple">70D3B0D3-2C9E-58CE-8B4F-FA9D658095B2</object-id><label>Figure 8.</label><caption><p><italic><tp:taxon-name><tp:taxon-name-part taxon-name-part-type="genus" reg="Gilliesia">Gilliesia</tp:taxon-name-part> <tp:taxon-name-part taxon-name-part-type="species" reg="reflexa">reflexa</tp:taxon-name-part></tp:taxon-name></italic> M.A. Gonz. &amp; Nic. García. <bold>A</bold>. Habit; <bold>B</bold>. Flower (lateral view); <bold>C</bold>. Spathe valves and pedicels; <bold>D</bold>. Flower (frontal view); <bold>E</bold>. Floral diagram (large black crescents: tepals; small white crescents: outer appendages; small black crescents: inner appendages; double ellipses: anthers; dark gray line: staminal tube; black circle: gynoecium); <bold>F</bold>. Staminal tube (lateral view); <bold>G</bold>. Gynoecium. Illustration by Daniel Martínez Piña.</p></caption><graphic xmlns:xlink="http://www.w3.org/1999/xlink" xlink:href="phytokeys-270-093_article-175170__-g008.jpg" id="oo_1522498.jpg" position="float" orientation="portrait" xlink:type="simple"><uri content-type="original_file" xlink:type="simple">https://binary.pensoft.net/fig/1522498</uri></graphic></fig></tp:treatment-sec><tp:treatment-sec sec-type="Type"><title>Type.</title><p>Chile • Región del Libertador General Bernardo O’Higgins: Provincia de Cachapoal, Comuna de San Vicente de Tagua Tagua, cerro La Sepultura, Roblería de Rinconada, 1150 m a.s.l., 18 August 2023, <italic>N. García, C.B. Ulloa, M.M. Espinoza. M.A. González, J.A. Hernández &amp; R.A. Alarcón 6800</italic> (holotype: EIF 18605; isotypes: CONC, SGO).</p></tp:treatment-sec><tp:treatment-sec sec-type="Description"><title>Description.</title><p>Terrestrial herbs. <bold>Bulbs</bold> ovoid to narrowly ovoid, 21–35 × 7–15 mm, external cataphylls light brown, veins prominent. <bold>Leaves</bold> one, lorate, 32–55 × 0.6–1.0 (–1.3) cm. <bold>Scapes</bold> one, cylindrical, hollow, 19–35 × 0.1–0.3 cm. <bold>Spathe</bold> 2-valvate, herbaceous, green, veins inconspicuous, free, <bold>outer valve</bold> lanceolate, 21–32 × 4–7 mm, veins 11–15, <bold>inner valve</bold> linear, rarely shortly lanceolate, (7–) 10–19 × 1–1.5 (–2.5) mm, veins (1–) 3–5. <bold>Inflorescence</bold> a pseudo-umbel with 6–11 slightly zygomorphic flowers; <bold>pedicels</bold> unequal, 1.8–4.2 cm long (with open flowers). <bold>Tepals</bold> six, free, membranous, vinaceous (purplish red), lanceolate, acute to acuminate, slightly to strongly reflexed from basal third, base papillose, <bold>outer</bold> 7–10 × 1.4–2.0 mm, three inconspicuous veins, <bold>inner</bold> 6.5–10 × 1.2–1.5 mm, one inconspicuous vein. <bold>Floral appendages</bold> vinaceous to burgundy, on two whorls, <bold>outer (tepaliferous)</bold> 2–6, awl-shaped, falcate or obovate with truncate to bifid apex, opposite to inner appendages, attached to the base of inner tepals, 0.1–0.5 mm long, <bold>inner (staminal)</bold> six, nearly orbicular, cordate to semi-circular, arranged in three pairs, each pair with adjacent sides imbricate, 0.4–0.7 mm long. <bold>Stamens</bold> three, filaments 1.0–1.5 mm long, base triangular; <bold>staminal tube</bold> open, contiguous to filaments, vinaceous, papillose, 0.5–0.8 mm long on side with filaments, shorter (0.2–0.4 mm long) or null and exposing gynoecium on side lacking filaments, sometimes with a triangular appendage (staminode); <bold>anthers</bold> three, yellow, dorsifixed near base, bent &gt; 90° with apertures pointing outwards (extrorse), 0.9–1.4 mm long. <bold>Ovary</bold> superior, spherical, 0.7–1.0 mm long, trilocular, 4–5 ovules per locule, biseriate; <bold>style</bold> straight to ascending, 1.1–1.4 mm long, reaching the anthers or exerted in mature flowers; <bold>stigma</bold> capitate, terminal. <bold>Capsules</bold> spherical, 3-valved, dimensions unknown. <bold>Seeds</bold> not seen.</p></tp:treatment-sec><tp:treatment-sec sec-type="Distribution and habitat"><title>Distribution and habitat.</title><p><italic><tp:taxon-name><tp:taxon-name-part taxon-name-part-type="genus" reg="Gilliesia">Gilliesia</tp:taxon-name-part> <tp:taxon-name-part taxon-name-part-type="species" reg="reflexa">reflexa</tp:taxon-name-part></tp:taxon-name></italic> has been recorded only at the top of La Sepultura hill (Fig. <xref ref-type="fig" rid="F1">1A</xref>), which is one of the tallest peaks in the coastal mountain range that lies between the Cachapoal and Tinguiririca rivers (~ 34.3°S). It has been observed in the understory of two small fragments of relictual forest dominated by <italic><tp:taxon-name><tp:taxon-name-part taxon-name-part-type="genus" reg="Nothofagus">Nothofagus</tp:taxon-name-part> <tp:taxon-name-part taxon-name-part-type="species" reg="obliqua">obliqua</tp:taxon-name-part></tp:taxon-name></italic>, along with other tree species such as <italic><tp:taxon-name><tp:taxon-name-part taxon-name-part-type="genus" reg="Nothofagus">Nothofagus</tp:taxon-name-part> <tp:taxon-name-part taxon-name-part-type="species" reg="glauca">glauca</tp:taxon-name-part></tp:taxon-name></italic> (Phil.) Krasser (<tp:taxon-name><tp:taxon-name-part taxon-name-part-type="family" reg="Nothofagaceae">Nothofagaceae</tp:taxon-name-part></tp:taxon-name>), <italic><tp:taxon-name><tp:taxon-name-part taxon-name-part-type="genus" reg="Quillaja">Quillaja</tp:taxon-name-part> <tp:taxon-name-part taxon-name-part-type="species" reg="saponaria">saponaria</tp:taxon-name-part></tp:taxon-name></italic> Molina (<tp:taxon-name><tp:taxon-name-part taxon-name-part-type="family" reg="Quillajaceae">Quillajaceae</tp:taxon-name-part></tp:taxon-name>), <italic><tp:taxon-name><tp:taxon-name-part taxon-name-part-type="genus" reg="Azara">Azara</tp:taxon-name-part> <tp:taxon-name-part taxon-name-part-type="species" reg="petiolaris">petiolaris</tp:taxon-name-part></tp:taxon-name></italic> (D.Don) I.M.Johnst. (<tp:taxon-name><tp:taxon-name-part taxon-name-part-type="family" reg="Salicaceae">Salicaceae</tp:taxon-name-part></tp:taxon-name>), and <italic><tp:taxon-name><tp:taxon-name-part taxon-name-part-type="genus" reg="Aristotelia">Aristotelia</tp:taxon-name-part> <tp:taxon-name-part taxon-name-part-type="species" reg="chilensis">chilensis</tp:taxon-name-part></tp:taxon-name></italic> (Molina) Stuntz (Elaeocarpacaea). Both forest fragments are located on south- to southeast-facing slopes at 1050–1150 m a.s.l, with surfaces ranging between four and seven hectares each.</p></tp:treatment-sec><tp:treatment-sec sec-type="Phenology"><title>Phenology.</title><p><italic><tp:taxon-name><tp:taxon-name-part taxon-name-part-type="genus" reg="Gilliesia">Gilliesia</tp:taxon-name-part> <tp:taxon-name-part taxon-name-part-type="species" reg="reflexa">reflexa</tp:taxon-name-part></tp:taxon-name></italic> has been recorded in flowers from August to September. The fruiting period has been recorded during October.</p></tp:treatment-sec><tp:treatment-sec sec-type="Etymology"><title>Etymology.</title><p>The specific epithet refers to its characteristic reflexed tepals.</p></tp:treatment-sec><tp:treatment-sec sec-type="Vernacular name"><title>Vernacular name.</title><p>Although no popular common name is known for <italic><tp:taxon-name><tp:taxon-name-part taxon-name-part-type="genus" reg="Gilliesia">Gilliesia</tp:taxon-name-part> <tp:taxon-name-part taxon-name-part-type="species" reg="reflexa">reflexa</tp:taxon-name-part></tp:taxon-name></italic>, we propose to name it “<italic>cometa de La Sepultura</italic>,” which means La Sepultura Comet, due to the resemblance of its flowers to a falling celestial object.</p></tp:treatment-sec><tp:treatment-sec sec-type="Conservation status"><title>Conservation status.</title><p><italic><tp:taxon-name><tp:taxon-name-part taxon-name-part-type="genus" reg="Gilliesia">Gilliesia</tp:taxon-name-part> <tp:taxon-name-part taxon-name-part-type="species" reg="reflexa">reflexa</tp:taxon-name-part></tp:taxon-name></italic> can be considered Critically Endangered (<abbrev xmlns:xlink="http://www.w3.org/1999/xlink" xlink:title="Critically Endangered" xlink:type="simple">CR</abbrev>) under criteria B2ab(iii), because its area of occupancy is &lt; 10 km<sup>2</sup>, with an estimated 0.1 km<sup>2</sup> considering both known forest fragments with presence of this species. In terms of <xref ref-type="bibr" rid="B13">IUCN (2024)</xref> criteria, this entire area can be considered a single location/population because a fire event could potentially affect the complete top of the La Sepultura hill. This coastal mountain range is highly vulnerable to forest fires, with recurrent recorded events (e.g., 2011, 2016). Additional common activities of conservation concern include motorized sporting activities, cattle ranching, illegal logging of the <italic><tp:taxon-name><tp:taxon-name-part taxon-name-part-type="genus" reg="Nothofagus">Nothofagus</tp:taxon-name-part></tp:taxon-name></italic> stands (as denounced in 2023), and makeshift dumps on the top of the La Sepultura hill.</p></tp:treatment-sec><tp:treatment-sec sec-type="Additional specimens examined (paratypes)"><title>Additional specimens examined (paratypes).</title><p><bold>Chile</bold> • <bold>Región del Libertador General Bernardo O’Higgins</bold>: Provincia de Cachapoal, Comuna de San Vicente de Tagua Tagua, sector Roblería del cerro La Sepultura, 1150 m a.s.l., 5 September 2022, <italic>M.A. González &amp; C. Soto s.n</italic>. (EIF 17448, CONC, SGO).</p></tp:treatment-sec><tp:treatment-sec sec-type="Unvouchered observations"><title>Unvouchered observations.</title><p><bold>Chile. Región del Libertador General Bernardo O’Higgins</bold>: Provincia de Colchagua, Comuna de Placilla, Cerro La Sepultura, roblería al suroeste de Cumbre, 1060 m a.s.l., 11 September 2022, observation by Christofer Olea (<ext-link xmlns:xlink="http://www.w3.org/1999/xlink" xlink:href="https://www.inaturalist.org/observations/307415343" ext-link-type="uri" xlink:type="simple">https://www.inaturalist.org/observations/307415343</ext-link>).</p></tp:treatment-sec><tp:treatment-sec><!--Section generated to contain objects referenced in tp:taxon-treatment.--><fig id="F1" position="float" orientation="portrait"><object-id xmlns:xlink="http://www.w3.org/1999/xlink" content-type="doi" xlink:type="simple">10.3897/phytokeys.270.175170.figure1</object-id><object-id xmlns:xlink="http://www.w3.org/1999/xlink" content-type="arpha" xlink:type="simple">4A062DF8-2F60-5397-A13C-2BFCFE9D651D</object-id><label>Figure 1.</label><caption><p>Distribution of new <tp:taxon-name><tp:taxon-name-part taxon-name-part-type="tribe" reg="Gilliesieae">Gilliesieae</tp:taxon-name-part></tp:taxon-name> species. <bold>A</bold>. <italic><tp:taxon-name><tp:taxon-name-part taxon-name-part-type="genus" reg="Miersia">Miersia</tp:taxon-name-part> <tp:taxon-name-part taxon-name-part-type="species" reg="subandina">subandina</tp:taxon-name-part></tp:taxon-name></italic> (orange triangles), <italic><tp:taxon-name><tp:taxon-name-part taxon-name-part-type="genus" reg="Gilliesia">Gilliesia</tp:taxon-name-part> <tp:taxon-name-part taxon-name-part-type="species" reg="reflexa">reflexa</tp:taxon-name-part></tp:taxon-name></italic> (red triangles), and <italic><tp:taxon-name><tp:taxon-name-part taxon-name-part-type="genus" reg="Gilliesia">G.</tp:taxon-name-part> <tp:taxon-name-part taxon-name-part-type="species" reg="taguataguensis">taguataguensis</tp:taxon-name-part></tp:taxon-name></italic> (green triangles); <bold>B</bold>. <italic><tp:taxon-name><tp:taxon-name-part taxon-name-part-type="genus" reg="Miersia">Miersia</tp:taxon-name-part> <tp:taxon-name-part taxon-name-part-type="species" reg="nahuelbutensis">nahuelbutensis</tp:taxon-name-part></tp:taxon-name></italic> (purple triangles).</p></caption><graphic xmlns:xlink="http://www.w3.org/1999/xlink" xlink:href="phytokeys-270-093_article-175170__-g001.jpg" id="oo_1522491.jpg" position="float" orientation="portrait" xlink:type="simple"><uri content-type="original_file" xlink:type="simple">https://binary.pensoft.net/fig/1522491</uri></graphic></fig></tp:treatment-sec><ref-list><ref id="B13"><mixed-citation xmlns:xlink="http://www.w3.org/1999/xlink" xlink:type="simple">IUCN (2024) Guidelines for Using the IUCN Red List Categories and Criteria. Version 16. Prepared by the Standards and Petitions Committee. <ext-link xlink:href="https://www.iucnredlist.org/documents/RedListGuidelines.pdf" ext-link-type="uri" xlink:type="simple">https://www.iucnredlist.org/documents/RedListGuidelines.pdf</ext-link></mixed-citation></ref></ref-list></tp:taxon-treatment>
