# Supplementary material for: Taxonomic novelties and phylogenetic insights on Gilliesieae (Allioideae, Amaryllidaceae) from Chile
Source: PhytoKeys. 2026 Jan 29;270:93–117. doi: 10.3897/phytokeys.270.175170 (PMC12877780; doi:10.3897/phytokeys.270.175170)
Supplement: XML Treatment for Gilliesia taguataguensis [file phytokeys.270.175170-treatment4.xml]

<!DOCTYPE tp:taxon-treatment
  PUBLIC "-//TaxonX//DTD Taxonomic Treatment Publishing DTD v0 20100105//EN" "tax-treatment-NSO.dtd">
<tp:taxon-treatment xmlns:tp="http://www.plazi.org/taxpub"><tp:treatment-meta><kwd-group><label>Taxon classification</label><kwd>
                <named-content content-type="kingdom">Plantae</named-content>
              </kwd><kwd>
                <named-content content-type="order">Ephemeroptera</named-content>
              </kwd><kwd>
                <named-content content-type="family">Leptophlebiidae</named-content>
              </kwd></kwd-group><mixed-citation publication-type="journal"><person-group><name><surname>García</surname><given-names>Nicolás</given-names></name><name><surname>Zúñiga-Acevedo</surname><given-names>Paula</given-names></name><name><surname>González</surname><given-names>Matías A.</given-names></name><name><surname>Espinoza</surname><given-names>M. Matías</given-names></name><name><surname>Soto</surname><given-names>Constanza</given-names></name><name><surname>Cisternas-Gallardo</surname><given-names>Benjamín J.</given-names></name></person-group><article-title>Taxonomic novelties and phylogenetic insights on <tp:taxon-name><tp:taxon-name-part taxon-name-part-type="tribe" reg="Gilliesieae">Gilliesieae</tp:taxon-name-part></tp:taxon-name> (<tp:taxon-name><tp:taxon-name-part taxon-name-part-type="subfamily" reg="Allioideae">Allioideae</tp:taxon-name-part></tp:taxon-name>, <tp:taxon-name><tp:taxon-name-part taxon-name-part-type="family" reg="Amaryllidaceae">Amaryllidaceae</tp:taxon-name-part></tp:taxon-name>) from Chile</article-title><source>PhytoKeys</source><day>29</day><month>01</month><year>2026</year><volume>270</volume><fpage>93</fpage><lpage>117</lpage><pub-id pub-id-type="doi">10.3897/phytokeys.270.175170</pub-id></mixed-citation></tp:treatment-meta><tp:nomenclature><tp:taxon-name><object-id xmlns:xlink="http://www.w3.org/1999/xlink" content-type="arpha" xlink:type="simple">185E0A76-9211-50D9-83D2-91BFA42B5C77</object-id><tp:taxon-name-part taxon-name-part-type="genus" reg="Gilliesia">Gilliesia</tp:taxon-name-part> <tp:taxon-name-part taxon-name-part-type="species" reg="taguataguensis">taguataguensis</tp:taxon-name-part>
                    		<object-id xmlns:xlink="http://www.w3.org/1999/xlink" content-type="ipni" xlink:type="simple">urn:lsid:ipni.org:names:77375743-1</object-id>
                    	</tp:taxon-name><tp:taxon-authority>Espinoza &amp; Nic.García</tp:taxon-authority><tp:taxon-status xmlns:xlink="http://www.w3.org/1999/xlink" xlink:type="simple">sp. nov.</tp:taxon-status><xref ref-type="fig" rid="F9">Figs 9</xref><xref ref-type="fig" rid="F10">, 10</xref></tp:nomenclature><tp:treatment-sec sec-type="Diagnosis"><title>Diagnosis.</title><p><italic><tp:taxon-name><tp:taxon-name-part taxon-name-part-type="genus" reg="Gilliesia">Gilliesia</tp:taxon-name-part> <tp:taxon-name-part taxon-name-part-type="species" reg="taguataguensis">taguataguensis</tp:taxon-name-part></tp:taxon-name></italic> differs from <italic><tp:taxon-name><tp:taxon-name-part taxon-name-part-type="genus" reg="Gilliesia">Gilliesia</tp:taxon-name-part> <tp:taxon-name-part taxon-name-part-type="species" reg="isopetala">isopetala</tp:taxon-name-part></tp:taxon-name></italic> Ravenna by its flowers with two stamens and four staminodes (vs. three stamens and three staminodes), and all inner floral appendages reaching the tip of the staminal tube (vs. only frontal pair of inner floral appendages reaching the staminal tube, four lateral-dorsal less than half of the staminal tube’s length or lacking).</p><fig id="F9" position="float" orientation="portrait"><object-id xmlns:xlink="http://www.w3.org/1999/xlink" content-type="doi" xlink:type="simple">10.3897/phytokeys.270.175170.figure9</object-id><object-id xmlns:xlink="http://www.w3.org/1999/xlink" content-type="arpha" xlink:type="simple">3865399F-CD1E-59FB-9F7F-3178DE11FB13</object-id><label>Figure 9.</label><caption><p><italic><tp:taxon-name><tp:taxon-name-part taxon-name-part-type="genus" reg="Gilliesia">Gilliesia</tp:taxon-name-part> <tp:taxon-name-part taxon-name-part-type="species" reg="taguataguensis">taguataguensis</tp:taxon-name-part></tp:taxon-name></italic> Espinoza &amp; Nic. García. <bold>A</bold>. Frontal view of flower; <bold>B</bold>. Dorsal view of flower; <bold>C</bold>. Flower showing inverted position; <bold>D</bold>. Detail of staminal tube and floral appendages in lateral view; <bold>E</bold>. Habit; <bold>F</bold>. Inflorescence. Photos by Vicente Valdés (<bold>A</bold>, <bold>D</bold>), M. Matías Espinoza (<bold>B</bold>, <bold>C</bold>, <bold>E</bold>), and Nicolás García (<bold>F</bold>).</p></caption><graphic xmlns:xlink="http://www.w3.org/1999/xlink" xlink:href="phytokeys-270-093_article-175170__-g009.jpg" id="oo_1522499.jpg" position="float" orientation="portrait" xlink:type="simple"><uri content-type="original_file" xlink:type="simple">https://binary.pensoft.net/fig/1522499</uri></graphic></fig><fig id="F10" position="float" orientation="portrait"><object-id xmlns:xlink="http://www.w3.org/1999/xlink" content-type="doi" xlink:type="simple">10.3897/phytokeys.270.175170.figure10</object-id><object-id xmlns:xlink="http://www.w3.org/1999/xlink" content-type="arpha" xlink:type="simple">989037CB-3D04-516B-A86C-F905E0C626F6</object-id><label>Figure 10.</label><caption><p><italic><tp:taxon-name><tp:taxon-name-part taxon-name-part-type="genus" reg="Gilliesia">Gilliesia</tp:taxon-name-part> <tp:taxon-name-part taxon-name-part-type="species" reg="taguataguensis">taguataguensis</tp:taxon-name-part></tp:taxon-name></italic> Espinoza &amp; Nic. García. <bold>A</bold>. Habit; <bold>B</bold>. Floral diagram (large black crescents: tepals, inner lower pair showing tepaliferous appendages as smallest black crescents attached to tips; small white crescents: outer appendages; small black crescents: inner appendages; double ellipses: anthers; white circles: staminodes; dark gray circle: gynoecium); <bold>C</bold>. Fruit (lateral view); <bold>D</bold>. Flower (frontal view); <bold>E</bold>. Tepals (left: inner with tepaliferous appendage; right: outer); <bold>F</bold>. Staminal tube (open, internal view); <bold>G</bold>. Staminal tube and floral appendages; <bold>H</bold>. Gynoecium. Illustration by Daniel Martínez Piña.</p></caption><graphic xmlns:xlink="http://www.w3.org/1999/xlink" xlink:href="phytokeys-270-093_article-175170__-g010.jpg" id="oo_1522500.jpg" position="float" orientation="portrait" xlink:type="simple"><uri content-type="original_file" xlink:type="simple">https://binary.pensoft.net/fig/1522500</uri></graphic></fig></tp:treatment-sec><tp:treatment-sec sec-type="Type"><title>Type.</title><p>Chile • Región del Libertador General Bernardo O’Higgins: Provincia de Cachapoal, Comuna de San Vicente de Tagua Tagua, El Naranjal, sector Poza Bruja, 306 m a.s.l., 27 August 2023, <italic>N. García, C. Ulloa, M.M. Espinoza, C. Olea, J.A. Hernández &amp; R.A. Alarcón 6809</italic> (holotype: EIF 18606; isotypes: CONC, SGO).</p></tp:treatment-sec><tp:treatment-sec sec-type="Description"><title>Description.</title><p>Terrestrial herbs. <bold>Bulbs</bold> ovoid to narrowly ovoid, 27–30 × 9–15 mm, external cataphylls light brown, veins prominent. <bold>Leaves</bold> one, lorate, ~ 25–70 × 0.5–1.3 cm. <bold>Scapes</bold> one, cylindrical, hollow, 17–48 × 0.2–0.4 cm. <bold>Spathe</bold> 2-valvate, herbaceous, purplish to green, veins inconspicuous, free, <bold>outer valve</bold> lanceolate, 21–35 × 6–7 mm, veins 9–13, <bold>inner valve</bold> linear to lanceolate, 15–16 × 2–3 mm, veins four. <bold>Inflorescence</bold> a pseudo-umbel with 9–14 flowers; <bold>pedicels</bold> unequal, 3.0–6.7 cm long (with open flowers), usually with strongly recurved apical portions. <bold>Tepals</bold> six, free, membranous, vinaceous (purplish red) to greenish and tinged purplish, lanceolate to ovate, acute to acuminate, papillose on adaxial side, <bold>outer</bold> 8–10 × 3.8–4.5 mm, 5–11 veins, <bold>inner</bold> 4.5–8.0 × 2.5–3.0 mm, 1–3 veins. <bold>Floral appendages</bold> light green, sometimes with vinaceous tips and margins, mostly attached to the staminal tube, <bold>outer (tepaliferous)</bold> 2–4, awl-shaped to linear, attached to the base of inner tepals, 0.4–1.8 mm long, <bold>middle</bold> (staminal?) six, falcate to lanceolate, with apical half bent downwards, sometimes bifid, two lateral and two frontal pairs, 1.5–2.0 mm long, <bold>inner (staminal)</bold> six, flabellate to ovate, frontal pair with adjacent sides imbricate and apical half recurved 90°, 2.2–2.5 mm long. <bold>Stamens</bold> two, filaments triangular, 0.4 mm long, rarely three aborted anthers; <bold>staminal tube</bold> contiguous to filaments, greenish, sometimes with frontal vinaceous vein leading to frontal staminode, papillose, 2.0–3.0 mm long, <bold>staminodes</bold> four, triangular tips on apex of staminal tube, frontal solitary between functional stamens, 0.4 mm long, three towards back, median smaller (~ 0.1 mm) than lateral pair (~ 0.3 mm); <bold>anthers</bold> two, rarely three but smaller and sterile, yellow, dorsifixed near base, bent &gt; 90° with apertures pointing outwards, 1.0–1.4 mm long. <bold>Ovary</bold> superior, spherical, 1.0–1.5 mm long, trilocular, 4–6 ovules per locule, biseriate; <bold>style</bold> straight to ascending, 0.9–1.7 mm long, reaching the anthers to slightly exerted in mature flowers; <bold>stigma</bold> capitate, terminal. <bold>Capsules</bold> spherical, 3-valved, 8 × 9 mm. <bold>Seeds</bold> not seen.</p></tp:treatment-sec><tp:treatment-sec sec-type="Distribution and habitat"><title>Distribution and habitat.</title><p><italic><tp:taxon-name><tp:taxon-name-part taxon-name-part-type="genus" reg="Gilliesia">Gilliesia</tp:taxon-name-part> <tp:taxon-name-part taxon-name-part-type="species" reg="taguataguensis">taguataguensis</tp:taxon-name-part></tp:taxon-name></italic> has been recorded in five locations in the eastern portion of the coastal mountain range that lies between the Cachapoal and Tinguiririca rivers (~ 34.5°S) at elevations between 300 and 960 m a.s.l. (Fig. <xref ref-type="fig" rid="F1">1A</xref>). In its type locality, it grows on a north- to northeast-facing slope in organic soils close to a creek and between rocks. The surrounding vegetation corresponds to a sclerophyllous arborescent scrub and forest, where the most abundant species are <italic><tp:taxon-name><tp:taxon-name-part taxon-name-part-type="genus" reg="Peumus">Peumus</tp:taxon-name-part> <tp:taxon-name-part taxon-name-part-type="species" reg="boldus">boldus</tp:taxon-name-part></tp:taxon-name></italic>, <italic><tp:taxon-name><tp:taxon-name-part taxon-name-part-type="genus" reg="Cryptocarya">Cryptocarya</tp:taxon-name-part> <tp:taxon-name-part taxon-name-part-type="species" reg="alba">alba</tp:taxon-name-part></tp:taxon-name></italic>, <italic><tp:taxon-name><tp:taxon-name-part taxon-name-part-type="genus" reg="Lithraea">Lithraea</tp:taxon-name-part> <tp:taxon-name-part taxon-name-part-type="species" reg="caustica">caustica</tp:taxon-name-part></tp:taxon-name></italic> (Molina) Hook. &amp; Arn., and <italic><tp:taxon-name><tp:taxon-name-part taxon-name-part-type="genus" reg="Retanilla">Retanilla</tp:taxon-name-part> <tp:taxon-name-part taxon-name-part-type="species" reg="trinervia">trinervia</tp:taxon-name-part></tp:taxon-name></italic> Hook. &amp; Arn.</p></tp:treatment-sec><tp:treatment-sec sec-type="Phenology"><title>Phenology.</title><p><italic><tp:taxon-name><tp:taxon-name-part taxon-name-part-type="genus" reg="Gilliesia">Gilliesia</tp:taxon-name-part> <tp:taxon-name-part taxon-name-part-type="species" reg="taguataguensis">taguataguensis</tp:taxon-name-part></tp:taxon-name></italic> has been recorded in flowers from late August to early October. Mature fruits have not been seen, but it has been recorded fruiting from late September to October.</p></tp:treatment-sec><tp:treatment-sec sec-type="Etymology"><title>Etymology.</title><p>The specific epithet refers to the locality of Taguatagua, which currently corresponds to the municipality of San Vicente de Tagua Tagua, located to the southwest of the city of Rancagua in the O’Higgins region of Chile.</p></tp:treatment-sec><tp:treatment-sec sec-type="Vernacular name"><title>Vernacular name.</title><p>Although no popular common name is known for <italic><tp:taxon-name><tp:taxon-name-part taxon-name-part-type="genus" reg="Gilliesia">Gilliesia</tp:taxon-name-part> <tp:taxon-name-part taxon-name-part-type="species" reg="taguataguensis">taguataguensis</tp:taxon-name-part></tp:taxon-name></italic>, we propose to name it “<italic>brujita de Taguatagua</italic>,” which means Taguatagua’s little witch, in reference to the name of the locality it was first noticed in (<italic>Poza Bruja</italic>, meaning Witch Pond).</p></tp:treatment-sec><tp:treatment-sec sec-type="Conservation status"><title>Conservation status.</title><p><italic><tp:taxon-name><tp:taxon-name-part taxon-name-part-type="genus" reg="Gilliesia">Gilliesia</tp:taxon-name-part> <tp:taxon-name-part taxon-name-part-type="species" reg="taguataguensis">taguataguensis</tp:taxon-name-part></tp:taxon-name></italic> can be considered Endangered (<abbrev xmlns:xlink="http://www.w3.org/1999/xlink" xlink:title="Endangered" xlink:type="simple">EN</abbrev>) under criteria B1ab(iii), because its <abbrev xmlns:xlink="http://www.w3.org/1999/xlink" xlink:title="extent of occurrence" xlink:type="simple">EOO</abbrev> is 15.2 km<sup>2</sup> (&lt; 5,000 km<sup>2</sup>) and it has been recorded in five locations. Its <abbrev xmlns:xlink="http://www.w3.org/1999/xlink" xlink:title="area of occupancy" xlink:type="simple">AOO</abbrev> has been estimated at 20 km<sup>2</sup>. The quality of its habitat is projected to decline given scenarios of climate change (<xref ref-type="bibr" rid="B16">Luebert and Pliscoff 2017</xref>, see P39 and P41). In addition, the area is at risk of forest fires and is subject to land use change for agricultural crops, motorized sporting activities, and goat and cattle ranching.</p></tp:treatment-sec><tp:treatment-sec sec-type="Additional specimens examined (paratypes)"><title>Additional specimens examined (paratypes).</title><p><bold>Chile</bold> • <bold>Región del Libertador General Bernardo O’Higgins</bold>: Provincia de Cachapoal, Comuna de San Vicente de Tagua Tagua, El Naranjal, sector Poza Bruja, 490 m a.s.l., 29 August 2022, <italic>M.M. Espinoza &amp; J.A. Hernández 1</italic> (EIF, CONC, SGO); • El Tambo, cerro Alto de Los Robles, 963 m a.s.l., 31 August 2024, <italic>M.M. Espinoza 3</italic> (EIF 18583); • Provincia de Colchagua, Comuna de San Fernando, Nincunlauta, sector Loma del Pangalillo, 395 m a.s.l., 08 September 2024, <italic>M.M. Espinoza 4</italic> (EIF 18584); • Quebrada Las Bandurrias, sector La Lechería, 400 m a.s.l., 31 August 2025, <italic>J. Alarcón 1</italic> (EIF 18630).</p></tp:treatment-sec><tp:treatment-sec sec-type="Unvouchered observations"><title>Unvouchered observations.</title><p><bold>Chile. Región del Libertador General Bernardo O’Higgins</bold>: Provincia de Cachapoal, Comuna de San Vicente de Tagua Tagua, El Naranjal, cerros al oeste de Poza Bruja, 01 September 2023, observation by Christofer Olea (<ext-link xmlns:xlink="http://www.w3.org/1999/xlink" xlink:href="https://www.inaturalist.org/observations/307415344" ext-link-type="uri" xlink:type="simple">https://www.inaturalist.org/observations/307415344</ext-link>).</p></tp:treatment-sec><tp:treatment-sec><!--Section generated to contain objects referenced in tp:taxon-treatment.--><fig id="F1" position="float" orientation="portrait"><object-id xmlns:xlink="http://www.w3.org/1999/xlink" content-type="doi" xlink:type="simple">10.3897/phytokeys.270.175170.figure1</object-id><object-id xmlns:xlink="http://www.w3.org/1999/xlink" content-type="arpha" xlink:type="simple">4A062DF8-2F60-5397-A13C-2BFCFE9D651D</object-id><label>Figure 1.</label><caption><p>Distribution of new <tp:taxon-name><tp:taxon-name-part taxon-name-part-type="tribe" reg="Gilliesieae">Gilliesieae</tp:taxon-name-part></tp:taxon-name> species. <bold>A</bold>. <italic><tp:taxon-name><tp:taxon-name-part taxon-name-part-type="genus" reg="Miersia">Miersia</tp:taxon-name-part> <tp:taxon-name-part taxon-name-part-type="species" reg="subandina">subandina</tp:taxon-name-part></tp:taxon-name></italic> (orange triangles), <italic><tp:taxon-name><tp:taxon-name-part taxon-name-part-type="genus" reg="Gilliesia">Gilliesia</tp:taxon-name-part> <tp:taxon-name-part taxon-name-part-type="species" reg="reflexa">reflexa</tp:taxon-name-part></tp:taxon-name></italic> (red triangles), and <italic><tp:taxon-name><tp:taxon-name-part taxon-name-part-type="genus" reg="Gilliesia">G.</tp:taxon-name-part> <tp:taxon-name-part taxon-name-part-type="species" reg="taguataguensis">taguataguensis</tp:taxon-name-part></tp:taxon-name></italic> (green triangles); <bold>B</bold>. <italic><tp:taxon-name><tp:taxon-name-part taxon-name-part-type="genus" reg="Miersia">Miersia</tp:taxon-name-part> <tp:taxon-name-part taxon-name-part-type="species" reg="nahuelbutensis">nahuelbutensis</tp:taxon-name-part></tp:taxon-name></italic> (purple triangles).</p></caption><graphic xmlns:xlink="http://www.w3.org/1999/xlink" xlink:href="phytokeys-270-093_article-175170__-g001.jpg" id="oo_1522491.jpg" position="float" orientation="portrait" xlink:type="simple"><uri content-type="original_file" xlink:type="simple">https://binary.pensoft.net/fig/1522491</uri></graphic></fig></tp:treatment-sec><ref-list><ref id="B16"><mixed-citation xmlns:xlink="http://www.w3.org/1999/xlink" xlink:type="simple">Luebert F, Pliscoff P (2017) Sinopsis bioclimática y vegetacional de Chile. 2ª edición. Editorial Universitaria. Santiago, Chile, 381 pp. <ext-link xlink:href="https://repositorio.uchile.cl/handle/2250/181641" ext-link-type="uri" xlink:type="simple">https://repositorio.uchile.cl/handle/2250/181641</ext-link></mixed-citation></ref></ref-list></tp:taxon-treatment>
